# Supplementary material for: Mechanisms that link circadian preference to problematic smartphone and social media use in young adults
Source: PLoS One. 2025 Sep 12;20(9):e0331961. doi: 10.1371/journal.pone.0331961 (PMC12431251; doi:10.1371/journal.pone.0331961)
Supplement: S1 File — (XLSX) [file pone.0331961.s001.xlsx]

## Sheet: All data for 7 variables
rMEQ_category	HADS_Anxiety	HADS_Depression	Smartphone Application-Based Addiction Scale (SABAS)	Bergen Social Media Addiction Scale (BSMAS)	rMEQ_total	Pittsburgh Sleep Quality Index (PSQI)	De Jong Gierveld Loneliness Scale
1	14	8	24	22	7	8	3
1	8	10	26	23	6	11	2
1	14	9	28	19	11	15	6
1	10	11	29	19	6	10	4
1	11	6	6	9	9	3	1
2	11	11	18	11	12	11	3
3	9	8	9	6	22	3	1
1	5	10	13	7	11	8	1
1	12	11	27	19	11	7	3
1	14	9	29	27	5	5	6
1	6	7	21	11	7	10	0
1	10	7	17	15	10	4	5
3	13	11	19	13	19	12	4
1	12	11	24	20	8	7	6
2	6	7	18	10	13	4	1
2	7	7	11	7	16	7	3
1	14	8	26	21	10	9	5
2	11	7	17	16	14	7	2
1	8	7	22	13	11	4	4
2	10	8	23	17	15	2	1
2	10	10	15	13	13	6	2
1	14	8	17	14	11	5	1
1	15	10	21	11	6	9	6
1	9	7	19	17	6	5	3
1	6	9	18	14	11	3	2
2	13	8	16	12	14	9	4
1	12	9	22	14	5	14	4
2	10	10	21	14	14	10	3
2	16	9	26	20	12	11	2
1	11	12	13	6	9	6	3
1	10	7	16	17	7	10	4
2	16	10	15	18	14	7	6
1	12	6	19	11	11	4	4
1	12	9	18	15	7	12	2
2	11	6	26	20	12	5	2
2	14	11	23	22	12	7	2
2	8	11	18	13	12	4	2
2	15	7	12	11	17	3	5
1	16	10	34	26	9	6	6
2	11	13	11	11	15	8	6
1	12	11	14	15	11	8	2
1	14	11	19	15	9	5	4
1	12	11	31	18	5	5	2
2	9	9	20	19	15	8	5
1	10	10	19	20	6	6	6
3	10	10	18	14	18	5	4
2	13	9	22	13	14	10	2
1	9	8	24	19	11	10	5
2	9	7	14	16	16	3	2
3	10	8	23	25	19	5	5
2	11	7	27	18	12	6	5
1	10	7	19	8	10	9	4
1	10	7	19	15	10	5	2
1	9	6	17	14	6	6	3
1	10	6	17	14	10	9	5
2	13	9	18	19	14	7	5
1	15	12	20	20	7	6	6
1	11	7	24	14	6	3	2
1	10	7	19	15	10	5	4
1	8	9	27	21	6	4	3
1	16	10	24	22	6	10	5
1	16	13	19	26	4	18	6
1	12	8	16	12	8	8	2
2	14	10	21	17	15	7	4
1	14	10	25	22	10	11	6
1	10	8	24	22	5	3	5
1	7	9	30	20	6	6	3
2	15	10	6	6	15	12	6
2	13	10	25	18	12	7	2
1	11	6	28	22	11	6	4
1	12	10	22	17	11	5	4
2	9	8	20	16	12	5	5
1	8	6	18	13	11	4	1
1	8	8	12	16	9	11	3
1	10	11	9	12	5	12	5
3	11	8	16	17	19	5	1
2	7	9	21	19	15	6	2
1	13	9	23	23	9	13	5
2	9	8	9	11	16	4	4
2	11	11	19	14	14	13	5
1	10	7	14	14	7	9	1
2	11	8	23	19	12	7	4
2	12	9	10	12	12	13	5
1	6	7	18	12	7	8	3
1	11	3	33	24	4	11	3
2	12	12	25	23	14	15	3
2	12	8	23	20	13	9	4
2	14	8	30	17	16	11	6
1	16	10	29	20	7	6	6
1	11	8	22	16	4	12	6
1	10	11	24	24	9	3	4
2	12	11	19	16	12	9	6
1	12	8	21	18	8	8	5
2	10	8	18	13	15	3	6
1	11	6	20	13	10	6	2
1	8	6	24	19	10	8	3
2	10	8	20	24	16	5	2
3	14	14	24	20	18	13	6
2	14	10	21	19	15	9	6
2	15	9	21	16	14	7	6
3	10	8	19	20	19	5	1
1	13	7	17	20	10	10	5
1	13	9	9	8	11	4	5
2	9	7	15	20	13	7	2
2	11	9	21	19	14	5	5
1	9	8	21	13	11	3	0
2	15	14	26	23	17	15	6
1	13	9	27	23	4	10	4
2	15	9	20	11	14	10	4
2	7	6	18	10	15	4	1
1	10	7	16	17	10	6	6
2	11	7	11	8	12	6	0
1	8	7	28	17	8	4	1
1	16	15	22	14	4	17	6
2	12	6	20	11	14	13	2
3	13	9	12	12	20	5	2
1	10	10	20	7	7	6	6
2	10	11	24	17	13	8	5
1	11	9	23	14	11	9	4
2	11	6	23	22	16	5	2
2	14	11	18	16	13	11	6
2	12	9	27	15	14	12	2
2	9	9	18	20	15	4	0
1	15	9	14	22	11	10	1
3	7	2	17	13	18	9	1
1	12	8	26	19	4	12	6
2	10	7	20	16	13	10	6
2	1	0	16	6	13	3	1
2	10	9	28	26	17	12	2
1	8	5	22	17	9	7	6
2	2	1	16	18	17	5	0
2	5	4	17	10	14	6	6
2	9	2	12	8	15	3	0
1	13	13	26	19	11	7	2
2	0	2	18	18	16	6	6
2	13	2	23	15	17	4	3
1	6	7	28	23	6	10	6
1	7	9	18	14	8	9	2
1	6	4	23	23	10	8	2
1	2	0	10	6	9	4	0
2	10	5	14	15	12	6	5
1	6	8	20	10	10	7	5
1	12	12	25	16	10	8	6
1	10	7	14	10	5	15	6
1	7	2	18	12	11	7	6
1	13	7	24	25	5	15	6
2	10	11	25	19	15	6	5
1	12	12	20	8	8	14	4
1	9	2	17	17	10	7	1
2	19	8	26	19	15	9	6
1	13	8	23	15	8	12	6
1	10	8	22	21	8	12	6
1	16	8	29	28	10	4	6
3	9	6	17	15	18	4	2
3	0	0	6	6	18	3	0
1	12	9	23	21	8	10	4
1	8	1	32	18	9	7	2
2	2	2	16	10	14	7	2
2	16	3	8	11	12	4	1
2	9	3	18	16	17	6	3
1	9	6	14	8	7	9	3
2	14	4	26	17	13	6	6
1	11	4	22	24	7	4	5
1	4	3	20	12	8	2	4
2	12	2	24	20	14	8	5
1	10	4	12	13	9	6	4
2	9	4	20	16	13	7	6
2	8	4	15	14	16	8	2
3	3	4	15	12	19	3	1
2	5	10	17	10	14	5	6
2	7	2	13	15	14	6	2
1	9	1	25	16	8	4	4
2	12	2	20	17	15	6	5
1	6	5	22	14	6	9	4
2	16	3	25	22	17	4	2
1	11	4	24	15	10	8	2
2	7	1	12	12	17	6	0
1	6	5	19	11	11	6	2
2	5	6	17	15	15	5	5
3	1	1	9	7	18	1	1
2	9	7	20	15	15	9	6
3	16	14	16	17	19	11	6
1	13	7	18	16	10	4	2
1	14	5	13	13	10	7	2
2	10	9	13	9	13	13	6
2	13	6	18	12	16	9	6
1	17	11	14	21	5	10	4
2	12	5	13	16	16	4	6
3	2	3	8	10	18	4	1
1	6	2	14	10	10	3	2
2	12	3	19	12	13	6	2
1	6	5	19	13	7	8	1
1	19	5	29	23	8	5	3
2	4	0	18	16	13	6	4
2	7	2	16	16	13	2	1
1	16	4	16	12	10	5	3
2	14	8	15	7	16	4	5
1	17	11	18	16	8	10	4
2	10	4	28	20	14	14	6
2	2	0	21	19	12	3	1
2	12	4	27	27	14	5	6
3	10	3	10	12	19	6	2
2	8	3	11	12	16	8	2
3	6	5	18	16	18	6	2
2	11	1	20	17	15	5	0
1	10	3	29	18	8	10	6
2	13	16	28	30	14	6	6
2	14	5	14	20	16	7	4
2	9	3	14	14	15	4	3
2	7	3	18	17	17	6	5
2	9	1	14	13	13	7	2
2	7	3	23	15	17	8	4
1	12	9	18	20	11	14	5
2	12	7	31	26	15	10	6
1	9	11	14	11	11	10	6
2	7	1	11	14	15	7	2
1	4	8	35	30	10	5	5
1	15	4	16	8	9	13	5
1	14	1	30	23	11	6	4
1	12	7	21	11	9	5	5
2	12	6	28	21	12	12	6
1	9	1	23	21	10	8	2
2	12	7	26	22	13	8	4
2	0	0	21	14	15	4	0
2	8	3	27	24	16	6	5
2	6	2	23	15	12	8	3
2	6	5	14	12	16	7	1
2	11	10	25	23	16	6	5
2	10	5	18	17	15	7	2
1	17	7	27	22	9	14	4
2	4	1	28	20	17	4	1
2	14	12	20	12	12	12	5
2	13	4	22	20	15	11	2
3	12	5	20	20	19	8	5
2	10	2	22	21	13	2	1
2	3	1	18	13	12	2	1
2	5	3	17	7	15	3	1
2	2	3	10	6	14	1	2
1	10	3	16	9	10	5	3
1	17	13	17	15	7	19	5
3	17	12	18	8	19	8	6
1	10	5	10	16	6	13	5
3	17	9	16	14	18	4	4
1	16	7	26	21	5	9	6
2	10	0	16	13	13	7	1
2	16	8	6	6	17	9	5
2	10	11	12	6	16	1	5
2	10	7	23	21	12	4	5
2	6	2	18	12	12	3	3
2	11	6	19	17	12	9	5
1	9	8	24	16	6	4	5
1	19	7	22	22	7	11	6
2	10	7	24	17	13	4	4
1	14	8	23	24	7	5	4
2	8	3	26	18	17	7	0
2	15	5	25	22	15	7	3
2	7	4	15	11	16	5	3
2	13	7	20	15	15	6	2
1	15	6	15	12	7	9	2
2	5	7	16	15	13	5	2
2	14	14	24	12	13	7	6
1	7	3	17	14	8	5	1
2	8	9	16	12	13	8	4
2	14	9	14	20	17	9	2
2	10	4	30	21	13	6	3
1	14	10	17	10	11	11	6
2	6	3	20	15	14	4	3
2	4	4	23	18	13	7	0
1	8	4	28	20	10	5	3
1	10	8	26	22	8	9	6
3	14	5	15	14	18	6	4
2	11	5	24	12	15	4	2
2	14	15	19	16	13	11	3
2	6	5	13	13	14	6	3
1	15	6	23	18	9	9	3
2	8	2	24	27	16	10	2
1	13	9	27	20	4	13	3
2	2	3	9	9	16	5	2
1	12	9	21	17	5	10	5
2	17	8	29	11	15	15	6
1	9	1	19	14	11	5	2
2	6	1	15	14	15	6	1
1	18	11	22	12	10	14	4
2	3	7	21	18	16	4	3
2	16	7	17	25	15	11	5
2	14	4	18	15	13	7	4
1	3	2	18	16	8	8	3
3	8	7	15	18	18	8	3
1	8	2	17	16	10	8	4
2	2	1	17	15	13	3	1
1	13	8	6	6	7	9	5
1	17	7	20	6	10	14	4
2	16	9	17	15	16	13	5
1	11	7	15	17	6	9	2
2	7	2	7	13	14	5	1
1	5	2	14	8	10	7	2
1	14	3	23	16	9	6	6
1	16	4	6	6	7	8	6
1	16	8	8	7	9	8	6
1	12	4	17	12	7	7	6
1	9	4	27	22	7	6	3
2	11	5	26	22	15	7	3
1	9	5	16	14	5	15	5
1	10	3	21	20	10	14	4
2	4	4	12	9	15	6	3
2	14	2	15	15	14	7	5
2	6	4	19	12	14	3	1
1	6	5	21	17	8	9	0
1	9	3	23	14	6	10	6
1	17	9	14	11	10	9	2
2	11	1	24	19	13	3	1
1	3	3	16	13	7	8	5
1	19	12	18	13	4	13	6
2	8	2	20	19	17	5	3
2	15	5	31	30	17	6	6
2	9	6	17	12	16	5	4
1	11	4	20	24	8	7	1
2	6	7	12	16	13	8	5
1	7	8	17	12	11	6	3
2	19	21	27	19	12	14	6
2	12	6	19	19	12	8	6
3	10	1	12	10	19	5	2
1	14	2	25	18	10	5	1
2	8	2	18	16	12	13	2
2	5	3	19	15	16	3	5
3	20	3	13	9	20	12	3
1	14	9	20	17	7	12	5
1	11	9	16	14	7	12	4
2	3	5	19	11	14	5	3
2	9	5	24	22	12	6	5
1	9	4	22	22	10	7	3
2	10	5	17	18	14	12	1
2	8	2	20	15	12	9	2
2	1	1	16	16	17	3	1
2	8	2	13	12	17	6	6
1	9	6	19	19	10	10	5
2	6	0	9	8	13	1	4
3	12	14	20	17	18	5	5
1	10	12	18	13	6	9	6
2	11	3	15	11	12	9	2
2	15	9	11	12	12	7	1
2	5	2	10	10	16	6	0
1	12	5	21	15	9	7	2
2	5	4	7	8	14	4	4
1	6	8	10	11	10	8	3
2	14	6	20	18	14	4	3
1	17	9	17	13	7	13	5
2	13	1	14	13	13	5	4
2	7	3	25	20	16	3	6
1	13	12	25	30	6	14	5
2	11	0	6	6	14	2	6
1	14	8	24	12	5	18	4
3	12	9	12	13	18	8	5
1	0	1	21	18	9	2	4
2	17	9	14	7	12	10	6
1	0	1	13	13	11	1	4
2	14	8	21	20	16	14	2
2	3	0	18	15	16	4	1
1	9	2	20	25	10	5	5
2	16	5	12	10	16	4	1
3	14	4	25	14	20	8	3
1	4	2	20	20	7	4	2
2	11	0	27	25	13	5	2
1	15	9	15	16	9	7	1
2	12	15	12	8	12	7	1
1	10	6	12	13	7	9	4
1	10	7	18	23	8	6	4
2	16	7	20	13	13	10	2
1	13	5	13	8	10	6	1
3	5	1	20	21	18	1	5
2	19	11	22	24	13	10	6
2	16	4	12	13	15	10	6
1	13	4	21	16	6	7	2
1	14	4	13	18	7	10	3
2	10	6	20	11	16	6	3
1	12	11	14	12	7	9	0
1	3	0	17	13	10	6	4
1	14	9	23	17	11	10	6
1	17	5	16	12	10	5	1
2	8	1	16	6	13	7	4
2	6	5	7	7	17	1	2
1	3	7	20	19	6	8	6
2	17	8	22	18	16	10	6
2	8	5	24	14	15	9	3
2	15	10	14	12	16	15	2
2	14	1	12	10	16	5	2
1	5	0	19	16	11	4	6
1	18	13	18	21	7	13	1
3	3	1	19	23	18	5	6
2	16	12	24	13	13	14	4
1	5	4	20	18	11	4	6
1	15	6	14	18	6	13	3
1	14	5	23	10	9	9	4
1	10	6	19	17	9	7	1
1	14	10	15	17	7	12	3
2	8	2	14	12	12	9	2
2	13	3	18	18	12	4	6
1	11	10	15	9	9	4	5
3	11	5	23	20	18	7	3
1	3	5	15	11	11	9	1
2	9	7	18	6	15	8	6
1	14	12	18	14	11	13	1
1	7	13	15	8	10	3	1
2	3	1	6	6	17	7	0
2	3	3	21	11	13	8	3
1	7	2	28	21	10	8	0
1	10	3	18	13	7	5	6
Averages	10.3882	6.39803	19.0713	15.6216	11.8698	7.43243	3.5258

## Sheet: rMEQ Category New
Dummy ID	rMEQ TOTAL	rMEQ Category	rMEQ Category
1	7	3	3
2	6	3	3
3	11	3	3
4	6	3	3
5	9	3	3
6	12	2	2
7	22	1	1
8	11	3	3
9	11	3	3
10	5	3	3
11	7	3	3
12	10	3	3
13	15	2	2
14	19	1	1
16	8	3	3
17	13	2	2
18	16	2	2
19	10	3	3
20	14	2	2
21	11	3	3
22	15	2	2
23	13	2	2
24	11	3	3
26	6	3	3
27	6	3	3
28	11	3	3
29	14	2	2
30	5	3	3
31	14	2	2
32	#NULL!
34	12	2	2
35	9	3	3
36	7	3	3
38	14	2	2
40	11	3	3
41	7	3	3
42	12	2	2
44	12	2	2
45	12	2	2
46	17	2	2
47	9	3	3
48	15	2	2
49	11	3	3
50	9	3	3
51	5	3	3
52	15	2	2
54	6	3	3
55	18	1	1
56	14	2	2
57	11	3	3
58	16	2	2
59	19	1	1
60	12	2	2
63	10	3	3
64	10	3	3
65	6	3	3
66	10	3	3
67	14	2	2
70	7	3	3
71	6	3	3
72	10	3	3
74	6	3	3
75	6	3	3
76	4	3	3
77	8	3	3
79	16	2	2
84	15	2	2
85	10	3	3
88	5	3	3
89	6	3	3
90	15	2	2
92	12	2	2
93	11	3	3
94	11	3	3
95	12	2	2
96	11	3	3
97	9	3	3
98	5	3	3
99	19	1	1
100	15	2	2
101	9	3	3
103	16	2	2
104	14	2	2
105	7	3	3
107	12	2	2
108	12	2	2
109	7	3	3
110	4	3	3
111	14	2	2
112	13	2	2
113	16	2	2
114	7	3	3
115	4	3	3
116	9	3	3
117	12	2	2
118	8	3	3
120	15	2	2
121	10	3	3
122	10	3	3
124	16	2	2
126	18	1	1
127	15	2	2
128	14	2	2
129	19	1	1
130	10	3	3
131	11	3	3
133	13	2	2
135	14	2	2
136	11	3	3
138	17	2	2
139	4	3	3
140	14	2	2
141	15	2	2
142	10	3	3
143	12	2	2
146	8	3	3
147	6	3	3
148	4	3	3
149	14	2	2
150	20	1	1
151	7	3	3
152	13	2	2
155	11	3	3
157	16	2	2
158	13	2	2
159	14	2	2
160	15	2	2
163	11	3	3
164	18	1	1
165	4	3	3
166	13	2	2
167	13	2	2
168	17	2	2
169	9	3	3
170	17	2	2
171	14	2	2
172	19	1	1
174	15	2	2
175	11	3	3
176	16	2	2
178	17	2	2
179	6	3	3
180	8	3	3
181	10	3	3
182	9	3	3
183	12	2	2
185	10	3	3
186	10	3	3
187	5	3	3
188	11	3	3
189	5	3	3
190	15	2	2
191	8	3	3
192	10	3	3
193	15	2	2
194	8	3	3
196	8	3	3
197	10	3	3
198	18	1	1
199	18	1	1
200	8	3	3
201	9	3	3
202	14	2	2
203	12	2	2
204	17	2	2
205	7	3	3
206	13	2	2
207	7	3	3
208	8	3	3
209	14	2	2
210	9	3	3
211	13	2	2
212	16	2	2
213	19	1	1
214	14	2	2
215	14	2	2
216	8	3	3
217	15	2	2
218	6	3	3
219	17	2	2
220	10	3	3
221	17	2	2
222	11	3	3
223	15	2	2
224	18	1	1
225	15	2	2
226	19	1	1
227	10	3	3
228	10	3	3
229	13	2	2
230	16	2	2
231	5	3	3
232	16	2	2
233	18	1	1
234	10	3	3
235	13	2	2
237	7	3	3
238	8	3	3
239	13	2	2
240	13	2	2
241	10	3	3
242	16	2	2
243	8	3	3
244	14	2	2
245	12	2	2
246	14	2	2
247	19	1	1
248	16	2	2
249	18	1	1
250	15	2	2
251	8	3	3
252	14	2	2
253	16	2	2
254	15	2	2
255	17	2	2
256	13	2	2
258	17	2	2
260	11	3	3
261	15	2	2
262	11	3	3
263	15	2	2
264	10	3	3
265	9	3	3
266	11	3	3
267	9	3	3
268	9	3	3
270	12	2	2
271	10	3	3
272	13	2	2
273	15	2	2
274	16	2	2
275	12	2	2
276	16	2	2
277	16	2	2
278	15	2	2
279	9	3	3
280	17	2	2
281	12	2	2
282	15	2	2
283	19	1	1
284	13	2	2
285	12	2	2
286	15	2	2
287	14	2	2
288	10	3	3
289	7	3	3
290	19	1	1
291	6	3	3
292	18	1	1
293	5	3	3
294	13	2	2
295	17	2	2
296	16	2	2
297	12	2	2
298	12	2	2
299	12	2	2
300	6	3	3
301	7	3	3
302	13	2	2
303	7	3	3
304	17	2	2
305	15	2	2
306	16	2	2
307	15	2	2
308	7	3	3
309	13	2	2
310	13	2	2
311	8	3	3
312	13	2	2
313	17	2	2
314	13	2	2
315	11	3	3
316	14	2	2
317	13	2	2
318	10	3	3
319	8	3	3
320	18	1	1
321	15	2	2
322	13	2	2
323	14	2	2
324	9	3	3
325	16	2	2
326	4	3	3
328	16	2	2
329	5	3	3
330	15	2	2
331	10	3	3
332	11	3	3
333	15	2	2
334	15	2	2
335	10	3	3
336	15	2	2
337	16	2	2
338	15	2	2
339	13	2	2
340	8	3	3
341	10	3	3
342	12	2	2
343	13	2	2
344	18	1	1
345	5	3	3
346	10	3	3
347	13	2	2
348	7	3	3
349	10	3	3
350	16	2	2
351	10	3	3
352	6	3	3
353	14	2	2
354	13	2	2
355	11	3	3
356	8	3	3
357	10	3	3
358	9	3	3
359	7	3	3
360	7	3	3
361	8	3	3
362	8	3	3
363	11	3	3
364	12	2	2
365	9	3	3
366	15	2	2
367	7	3	3
368	7	3	3
369	16	2	2
370	12	2	2
371	11	3	3
372	15	2	2
373	5	3	3
374	10	3	3
375	14	2	2
376	15	2	2
377	17	2	2
378	8	3	3
379	13	2	2
380	11	3	3
381	8	3	3
382	15	2	2
383	14	2	2
384
385	14	2	2
386	8	3	3
387	8	3	3
388	6	3	3
389	10	3	3
390	13	2	2
391	16	2	2
392	11	3	3
393	7	3	3
394	17	2	2
395	15	2	2
396	11	3	3
397	4	3	3
398	17	2	2
399	17	2	2
400	9	3	3
401	17	2	2
402	4	3	3
403	12	2	2
404	21	1	1
405	16	2	2
406	10	3	3
407	16	2	2
408	8	3	3
409	7	3	3
410	13	2	2
411	10	3	3
412	11	3	3
413	10	3	3
414	10	3	3
415	12	2	2
416	12	2	2
417	15	2	2
418	19	1	1
419	10	3	3
420	12	2	2
421	14	2	2
422	13	2	2
423	16	2	2
424	20	1	1
425	10	3	3
426	7	3	3
427	15	2	2
428	7	3	3
429	14	2	2
430	13	2	2
431	12	2	2
432	12	2	2
433	12	2	2
434	12	2	2
435	15	2	2
436	10	3	3
437	14	2	2
438	12	2	2
439	12	2	2
440	13	2	2
441	13	2	2
442	17	2	2
443	17	2	2
444	12	2	2
445	9	3	3
446	10	3	3
447	8	3	3
448	13	2	2
449	12	2	2
450	18	1	1
451	6	3	3
452	12	2	2
453	9	3	3
454	10	3	3
455	12	2	2
456	13	2	2
457	18	1	1
458	16	2	2
459	12	2	2
460	14	2	2
461	15	2	2
462	6	3	3
463	12	2	2
464	16	2	2
465	15	2	2
466	9	3	3
467	14	2	2
468	10	3	3
469	8	3	3
470	5	3	3
471	16	2	2
472	8	3	3
473	17	2	2
474	14	2	2
475	10	3	3
476	7	3	3
477	13	2	2
478	13	2	2
479	11	3	3
480	10	3	3
481	16	2	2
482	9	3	3
483	6	3	3
484	5	3	3
485	14	2	2
486	14	2	2
487	5	3	3
488	8	3	3
489	15	2	2
490	9	3	3
491	18	1	1
492	12	2	2
493	9	3	3
494	12	2	2
495	9	3	3
496	13	2	2
497	13	2	2
498	11	3	3
499	17	2	2
500	16	2	2
501	10	3	3
502	11	3	3
503	10	3	3
504	19	1	1
505	10	3	3
506	11	3	3
507	16	2	2
508	10	3	3
509	14	2	2
510	16	2	2
511	11	3	3
512	9	3	3
513	20	1	1
514	7	3	3
515	13	2	2
516	10	3	3
517	17	2	2
518	9	3	3
519	12	2	2
520	13	2	2
521	12	2	2
522	16	2	2
523	7	3	3
524	8	3	3
525	13	2	2
526	10	3	3
527	18	1	1
528	7	3	3
529	13	2	2
530	15	2	2
531	6	3	3
532	7	3	3
533	16	2	2
534	7	3	3
535	7	3	3
536	10	3	3
537	12	2	2
538	13	2	2
539	10	3	3
540	12	2	2
541	11	3	3
542	10	3	3
543	13	2	2
544	17	2	2
545	6	3	3
546	16	2	2
547	15	2	2
548	12	2	2
549	14	2	2
550	16	2	2
551	16	2	2
552	11	3	3
553	7	3	3
554	8	3	3
555	8	3	3
556	9	3	3
557	7	3	3
558	10	3	3
559	18	1	1
560	12	2	2
561	16	2	2
562	9	3	3
563	6	3	3
564	10	3	3
565	17	2	2
566	13	2	2
567	11	3	3
568	5	3	3
569	11	3	3
570	15	2	2
571	6	3	3
572	9	3	3
573	9	3	3
574	6	3	3
575	7	3	3
576	14	2	2
577	11	3	3
578	7	3	3
579	11	3	3
580	6	3	3
581	12	2	2
582	13	2	2
583	12	2	2
584	9	3	3
585	19	1	1
586	18	1	1
587	5	3	3
588	18	1	1
589	11	3	3
590	16	2	2
591	15	2	2
592	7	3	3
593	11	3	3
594	13	2	2
595	20	1	1
596	9	3	3
597	16	2	2
598	7	3	3
599	10	3	3
600	17	2	2
601	15	2	2
602	13	2	2
603	10	3	3
604	7	3	3
605	15	2	2
